# Supplementary material for: Diclofenac N-Derivatives as Therapeutic Agents with Anti-Inflammatory and Anti-Cancer Effect
Source: Int J Mol Sci. 2021 May 11;22(10):5067. doi: 10.3390/ijms22105067 (PMC8151993; doi:10.3390/ijms22105067)
Supplement: Supplementary file 1 [file ijms-22-05067-s001.zip]

Archive with 1 entries (1 files):
- ijms-1215330-supplementary.pdf
